# Supplementary material for: Expression Profiling of Glucosinolate Biosynthetic Genes in Brassica oleracea L. var. capitata Inbred Lines Reveals Their Association with Glucosinolate Content
Source: Molecules. 2016 Jun 17;21(6):787. doi: 10.3390/molecules21060787 (PMC6273970; doi:10.3390/molecules21060787)
Supplement: Supplementary file 1 [file molecules-21-00787-s001.zip]

Archive with 3 entries (2 files):
- molecules-131375-supplementary-final/
- molecules-131375-supplementary-final/Expression stability of genes-final.xlsx
- molecules-131375-supplementary-final/molecules-131375-supplementary-done.pdf
