# Supplementary material for: Expression Profiling of Glucosinolate Biosynthetic Genes in Brassica oleracea L. var. capitata Inbred Lines Reveals Their Association with Glucosinolate Content
Source: Molecules. 2016 Jun 17;21(6):787. doi: 10.3390/molecules21060787 (PMC6273970; doi:10.3390/molecules21060787)
Supplement: Supplementary file 1 [file molecules-21-00787-s001.zip › molecules-131375-supplementary-final/Expression stability of genes-final.xlsx]

## Sheet: Expression stability
	Gene name	Stability value			Best gene	actin3
	actin1	0.229335			Stability value	0.213636
	actin2	0.21727
	actin3	0.213636			Best combination of two genes	TFL2(17) and IGMT1 (Bol020663)
	TFL2(17)	0.220369			Stability value for best combination of two genes	0.108649
	IGMT1 (Bol020663)	0.237298
	TFL2(18)	0.250508
	STa(58)	0.322501
	STa(57)	0.327596
	IGMT1 (Bol007029)	0.328722
	MYB29(5)	0.341604
	FMOGS-OX5(72)	0.341912
	MYB28(1)	0.353219
	MYB34(8)	0.357585
	MYB51(9)	0.365119
	MYB28(3)	0.379287
	MYB34(7)	0.381955
	TFL2(20)	0.413327
	CYP81F4 (Bol028918)	0.414274
	AOP2-1	0.4187
	CYP81F2 (Bol014239)	0.4232
	Dof1(12)	0.442927
	CYP81F2 (Bol012237)	0.450573
	CYP81F4 (Bol032714)	0.463505
	STc(61)	0.465691
	Dof1(14)	0.48386
	IQD1(16)	0.488651
	FMOGS-OX2(70)	0.493275
	STb(59)	0.49655
	FMOGS-OX5(71)	0.512616
	CYP81F3 (Bol028919)	0.559773
	MYB28(4)	0.572312
	IQD1(15)	0.5752
	CYP81F3 (Bol032711)	0.582832
	GSLOH	0.62736
	MYB34(6)	0.645933
	CYP81F4 (Bol032712)	0.650463
	Dof1(13)	0.681908
	MYB122(11)	0.738005
	MYB51(10)	0.764998
	CYP81F1 (Bol028913)	1.01072
	AOP2-3	1.10511
	CYP81F1 (Bol028914)	1.20517
	CYP81F1 (Bol017376)	1.66666
	CYP81F1 (Bol017375)	1.67724
	STb(60)	1.8075
	MYB28(2)	2.8418
	Intragroup variation
	Group identifier	1	2	3	4
	actin1	0.000573739	0.00465063	0.00211426	0.00649736
	actin2	0.000198365	0.00497505	0.00350731	0.00728281
	actin3	0.000198365	0.00421491	0.000208202	0.0102713
	MYB28(1)	0.0523611	0.0303204	0.0444457	0.00386875
	MYB28(2)	0.123575	0.108217	0.218852	0.119284
	MYB28(3)	0.0262135	0.00535773	0.0275088	0.261224
	MYB28(4)	0.116283	0.025496	0.246984	0.133323
	MYB29(5)	0.0925772	0.00542585	0.00392023	0.0577933
	MYB34(6)	0.093947	0.0410781	0.0103553	0.00310891
	MYB34(7)	0.0380138	0.0141722	0.0343579	0.0302926
	MYB34(8)	0.019176	0.0148346	0.0559485	0.0753013
	MYB51(9)	0.194194	0.00801966	0.00961662	0.0305069
	MYB51(10)	0.133337	0.0894164	0.00444926	0.0449553
	MYB122(11)	0.102978	0.0895122	0.112826	0.00928345
	Dof1(12)	0.0125412	0.0119027	0.0709334	0.0275675
	Dof1(13)	0.0104987	0.00333378	0.0265788	0.0446225
	Dof1(14)	0.00517978	0.0424219	0.035759	0.0198976
	IQD1(15)	0.0787683	0.0109753	0.191212	0.010479
	IQD1(16)	0.407368	0.0225428	0.185082	0.129595
	TFL2(17)	0.0220883	0.0032118	0.0630232	0.00201527
	TFL2(18)	0.014324	0.0161011	0.00449944	0.0156104
	TFL2(20)	0.0261003	0.0171432	0.0575584	0.00282775
	STb(59)	0.0378166	0.0202211	0.0180874	0.0186021
	STb(60)	0.0193961	0.00669451	0.130864	0.622019
	STc(61)	0.00199179	0.0405922	4.70726e-05	0.0426182
	FMOGS-OX2(70)	0.194516	0.00275375	0.0168377	0.0129102
	FMOGS-OX5(72)	0.0601726	0.029374	0.056432	0.000457615
	FMOGS-OX5(71)	0.0204032	0.000916691	0.0115504	0.048662
	AOP2-1	0.0701461	0.0573454	0.0440533	0.0907534
	AOP2-3	0.00915782	0.210474	0.0258384	0.0611652
	GSLOH	0.0547514	0.0267084	0.00928494	0.0173601
	STa(57)	0.0130575	0.0166856	0.0242711	0.0216279
	STa(58)	0.00959697	0.177419	0.0187392	0.0592453
	CYP81F1 (Bol017376)	0.00863226	0.0378578	0.201093	0.002542
	CYP81F1 (Bol017375)	0.141953	0.0905763	0.000527697	0.0131661
	CYP81F1 (Bol028913)	0.210014	0.0830305	0.0472314	0.005894
	CYP81F1 (Bol028914)	0.170714	0.000107101	0.000340971	0.292556
	CYP81F2 (Bol012237)	0.056975	0.0357918	0.0380466	0.0145635
	CYP81F2 (Bol014239)	0.0674066	0.0184854	0.00042225	0.000692653
	CYP81F3 (Bol028919)	0.0835702	0.00151825	0.0149663	0.0124705
	CYP81F3 (Bol032711)	0.041457	0.0345486	0.0147455	0.193157
	CYP81F4 (Bol032712)	0.219244	0.0210491	0.0169992	0.0258195
	CYP81F4 (Bol032714)	0.134732	0.0154022	0.0231801	0.0256508
	CYP81F4 (Bol028918)	0.127995	0.0486784	0.0141573	0.00380307
	IGMT1 (Bol020663)	0.00443306	0.005608	0.0297748	0.00530242
	IGMT1 (Bol007029)	0.193588	0.000795933	0.0238302	0.00349257
	Intergroup variation
	Group identifier	1	2	3	4
	actin1	0.243391	-0.17186	-0.209832	0.138301
	actin2	0.31823	-0.0609999	-0.292783	0.0355531
	actin3	0.358556	-0.156671	-0.199316	-0.00256892
	MYB28(1)	0.129018	0.213799	0.128295	-0.471112
	MYB28(2)	2.38175	-5.35044	1.28065	1.68804
	MYB28(3)	0.176238	0.202102	0.0784755	-0.456816
	MYB28(4)	0.325698	0.368891	-0.463479	-0.23111
	MYB29(5)	0.0358759	0.410047	-0.271564	-0.174359
	MYB34(6)	-0.740449	-0.0404992	-0.28716	1.06811
	MYB34(7)	0.122086	-0.106781	0.40902	-0.424325
	MYB34(8)	-0.423334	0.0963974	-0.0254966	0.352433
	MYB51(9)	-0.31373	0.351562	0.106635	-0.144467
	MYB51(10)	-0.0499011	0.263619	0.947509	-1.16123
	MYB122(11)	0.407576	0.357194	-1.1354	0.370628
	Dof1(12)	-0.445428	0.65828	-0.000803224	-0.212048
	Dof1(13)	-0.317629	1.18117	-0.250769	-0.612774
	Dof1(14)	-0.0971217	0.760519	-0.310987	-0.352411
	IQD1(15)	0.386348	0.457267	-0.454815	-0.388801
	IQD1(16)	-0.221022	0.130622	0.322377	-0.231976
	TFL2(17)	0.0744322	0.192138	-0.24687	-0.0197001
	TFL2(18)	0.0809304	0.247157	0.019558	-0.347645
	TFL2(20)	-0.0854249	0.370191	0.253495	-0.538261
	STb(59)	0.785052	-0.0607159	-0.368604	-0.355732
	STb(60)	2.27359	1.11244	-0.392865	-2.99316
	STc(61)	0.280788	0.492069	-0.689185	-0.0836718
	FMOGS-OX2(70)	0.312846	0.425354	-0.116472	-0.621727
	FMOGS-OX5(72)	0.107501	0.341309	-0.0774826	-0.371328
	FMOGS-OX5(71)	0.44671	0.404992	-0.758933	-0.0927693
	AOP2-1	0.27169	0.0220285	-0.488606	0.194887
	AOP2-3	0.948375	-1.63546	-0.295391	0.982475
	GSLOH	-0.627668	-0.414654	0.759059	0.283263
	STa(57)	0.0480059	0.416978	-0.31142	-0.153564
	STa(58)	-0.159072	-0.0656257	-0.109541	0.334238
	CYP81F1 (Bol017376)	-1.25944	-0.892204	-0.939584	3.09123
	CYP81F1 (Bol017375)	-1.50941	-1.61351	1.01639	2.10653
	CYP81F1 (Bol028913)	-1.44703	-0.258407	0.425482	1.27995
	CYP81F1 (Bol028914)	-1.23908	-0.350249	2.11849	-0.529163
	CYP81F2 (Bol012237)	0.205264	0.439072	-0.0172655	-0.62707
	CYP81F2 (Bol014239)	-0.110551	0.521816	0.171184	-0.582449
	CYP81F3 (Bol028919)	0.050172	0.803841	-0.924422	0.0704091
	CYP81F3 (Bol032711)	-0.310265	0.479794	0.371763	-0.541293
	CYP81F4 (Bol032712)	-0.783771	-0.227649	0.341871	0.669548
	CYP81F4 (Bol032714)	-0.362251	0.41048	0.243531	-0.29176
	CYP81F4 (Bol028918)	-0.385644	-0.18476	0.16122	0.409185
	IGMT1 (Bol020663)	-0.0408035	-0.117179	0.339705	-0.181723
	IGMT1 (Bol007029)	0.158909	-0.423463	0.144324	0.120229
